# Supplementary material for: Genetic Relatedness of 5-Year Isolates of Clostridioides difficile Polymerase Chain Reaction Ribotype 017 Strains in a Hospital
Source: Antibiotics (Basel). 2021 Oct 9;10(10):1229. doi: 10.3390/antibiotics10101229 (PMC8532766; doi:10.3390/antibiotics10101229)
Supplement: Supplementary file 1 [file antibiotics-10-01229-s001.zip]

Archive with 1 entries (1 files):
- antibiotics-1388203-supplementary.pdf
